# Supplementary material for: Role of Histamine and Related Signaling in Kaposi’s Sarcoma-Associated Herpesvirus Pathogenesis and Oncogenesis
Source: Viruses. 2023 Apr 20;15(4):1011. doi: 10.3390/v15041011 (PMC10142667; doi:10.3390/v15041011)
Supplement: Supplementary file 1 [file viruses-15-01011-s001.zip]

Archive with 1 entries (1 files):
- viruses-2325240-supplementary.pdf
